# Supplementary material for: Metarhizium caribense sp. nov., a Novel Species of Entomopathogenic Metarhizium Fungi Associated with Weevils Impairing Coffee, Sugar Cane and Sweet Potato Cultivation
Source: J Fungi (Basel). 2024 Aug 28;10(9):612. doi: 10.3390/jof10090612 (PMC11433170; doi:10.3390/jof10090612)
Supplement: Supplementary file 1 [file jof-10-00612-s001.zip]

Archive with 14 entries (14 files):
- Suppl Figure S1.pdf
- Suppl Figure S10.pdf
- Suppl Figure S2.pdf
- Suppl Figure S3.pdf
- Suppl Figure S4.pdf
- Suppl Figure S5.pdf
- Suppl Figure S6.pdf
- Suppl Figure S7.pdf
- Suppl Figure S8.pdf
- Suppl Figure S9.pdf
- Suppl Table S1.pdf
- Suppl Table S2.pdf
- Suppl Table S3.pdf
- Suppl Table S4.pdf
